# Supplementary material for: A Newly Identified Monoterpenoid-Based Small Molecule Able to Support the Survival of Primary Cultured Dopamine Neurons and Alleviate MPTP-Induced Toxicity In Vivo
Source: Molecules. 2022 Nov 28;27(23):8286. doi: 10.3390/molecules27238286 (PMC9738927; doi:10.3390/molecules27238286)
Supplement: Supplementary file 1 [file molecules-27-08286-s001.zip]

Archive with 1 entries (1 files):
- molecules-2014324-supplementary.pdf
